# Supplementary material for: Depressive and Anxiety Disorders of Parents of Children with Cancer
Source: J Clin Med. 2022 Sep 26;11(19):5670. doi: 10.3390/jcm11195670 (PMC9572351; doi:10.3390/jcm11195670)
Supplement: Supplementary file 1 [file jcm-11-05670-s001.zip]

Archive with 1 entries (1 files):
- jcm-1882217-supplementary.pdf
